# Supplementary material for: Evidence for competition and cannibalism in wormlions
Source: Sci Rep. 2021 Jun 17;11:12733. doi: 10.1038/s41598-021-92154-7 (PMC8211784; doi:10.1038/s41598-021-92154-7)
Supplement: Supplementary file 1 — Supplementary Information. [file 41598_2021_92154_MOESM1_ESM.xlsx]

## Sheet: TitlePage
Full Dataset for the Manuscript entitled:
Evidence for competition and cannibalism in wormlions
By:
Inon Scharf, May Hershkovitz Reshef, Bar Avidov & Ofer Ovadia

## Sheet: Exp1_ShadeLocation
LOCATION
Tray no.	mass (g; mean per tray)	Treatment (1=light,0=shade,2=shade choice)	Density (# of wormlions)	Number of pits constructed	Number of pits in the initial placement location
43	0.0015	0	2	1	1
44	0.0021	0	3	3	2
45	0.005	0	4	3	2
46	0.0052	0	1	1	0
47	0.0062	0	5	3	2
48	0.0132667	0	3	2	2
49	0.0166	0	5	5	1
50	0.02075	0	2	2	2
64	0.0018	0	2	2	1
65	0.00264	0	5	4	2
66	0.0034	0	1
67	0.00365	0	2	1	0
68	0.00483333	0	3	3	1
69	0.0059	0	1
70	0.006175	0	4	4	3
71	0.00808	0	5	5	1
72	0.0111	0	1	1	1
73	0.0135667	0	3	3	1
74	0.0136	0	1	1	1
75	0.0182	0	4	4	1
76	0.0213	0	1	1	1
77	0.00506	0	5	5	1
78	0.0081	0	2	2	1
79	0.009125	0	4	3	2
80	0.011	0	1	1	1
81	0.0124	0	3	3	1
82	0.0165	0	5	5	1
35	0.0018	1	2	2	1
36	0.0027	1	3	2	1
37	0.003775	1	4	4	2
38	0.0053	1	1
39	0.00816	1	5	5	2
40	0.0096	1	3	3	2
41	0.01826	1	5	5	2
42	0.0288	1	2	2	1
51	0.0013	1	2	2	0
52	0.00206	1	5	2	0
53	0.0035	1	1	1	1
54	0.00415	1	2	2	2
55	0.0054	1	3	3	2
56	0.0058	1	1	1	0
57	0.00695	1	4	4	2
58	0.00936	1	5	5	1
59	0.0107	1	1	1	0
60	0.0126	1	3	3	1
61	0.0138	1	1	1	1
62	0.015075	1	4	2	2
63	0.0212	1	1	1	0
83	0.0031	1	5	4	3
84	0.00745	1	2	2	1
85	0.010175	1	4	4	1
86	0.0111	1	1	1	1
87	0.0117	1	3	3	1
88	0.01914	1	5	5	2
1	0.0023	2	1
2	0.0024	2	2	2	2
3	0.00296667	2	3	3	2
4	0.003675	2	4	3	1
5	0.0044	2	5	4	3
6	0.00524	2	5	4	3
7	0.00595	2	4	3	3
8	0.00676667	2	3	3	2
9	0.00725	2	2	2	1
10	0.0077	2	1	1	1
11	0.00856667	2	3	3	2
12	0.009675	2	4	3	2
13	0.0102	2	2	2	1
14	0.01146	2	5	4	2
15	0.0125	2	1	1	1
16	0.0143667	2	3	2	2
17	0.0155	2	2	2	2
18	0.0164	2	1
19	0.017875	2	4	4	1
20	0.0028	2	1	1	1
21	0.0029	2	2
22	0.00343333	2	3	3	2
23	0.004	2	4	4	4
24	0.00484	2	5	4	4
25	0.0057	2	1	1	1
26	0.00644	2	5	5	2
27	0.0075	2	1	1	1
28	0.0085	2	3	3	1
29	0.010125	2	4	4	3
30	0.0115	2	2	2	1
31	0.012	2	1	1	1
32	0.01302	2	5	5	3
33	0.0147	2	1	1	1
34	0.0172	2	3	3	2
89	0.00604	2	5	4	2
90	0.0071	2	2	2	2
91	0.0113	2	1	1	1
92	0.01354	2	5	4	2

## Sheet: Exp1_ShadePitArea
PIT AREA
Pit ID	Tray no.	Pit area (mm2)	Initial location (1=yes, 0=no)	Treatment (0=shade,1=light,2=shade choice)	Mass (g; mean per tray)	Number of pits constructed per tray	Pits constructed in the initial location
1	1	450.199	1	0	0.00506	5	1
2	1	489.025	0	0	0.00506	5	1
3	1	164.464	0	0	0.00506	5	1
4	1	694.939	0	0	0.00506	5	1
5	1	703.21	0	0	0.00506	5	1
6	2	836.061	1	0	0.0081	2	1
7	2	504.301	0	0	0.0081	2	1
8	3	1274.74	1	0	0.009125	3	2
9	3	509.322	1	0	0.009125	3	2
10	3	873.749	0	0	0.009125	3	2
11	4	737.631	1	0	0.011	1	1
12	5	265.908	1	0	0.0124	3	1
13	5	936.679	0	0	0.0124	3	1
14	5	340.204	0	0	0.0124	3	1
15	6	779.155	1	0	0.0165	5	1
16	6	308.758	0	0	0.0165	5	1
17	6	353.552	0	0	0.0165	5	1
18	6	250.102	0	0	0.0165	5	1
19	6	197.947	0	0	0.0165	5	1
78	30	259.305	1	0	0.0018	2	1
79	30	277.084	0	0	0.0018	2	1
80	31	100.048	1	0	0.00264	4	2
81	31	188.202	1	0	0.00264	4	2
82	31	406.906	0	0	0.00264	4	2
83	31	107.555	0	0	0.00264	4	2
84	33	356.047	0	0	0.00365	1	0
85	34	142.47	1	0	0.00483333	3	1
86	34	564.922	0	0	0.00483333	3	1
87	34	307.182	0	0	0.00483333	3	1
88	36	311.05	1	0	0.006175	4	3
89	36	396.274	1	0	0.006175	4	3
90	36	745.49	1	0	0.006175	4	3
91	36	238.759	0	0	0.006175	4	3
92	37	621.976	1	0	0.00808	5	1
93	37	537.135	0	0	0.00808	5	1
94	37	377.3	0	0	0.00808	5	1
95	37	519.913	0	0	0.00808	5	1
96	37	442.49	0	0	0.00808	5	1
97	38	614.155	1	0	0.0111	1	1
98	39	481.475	1	0	0.0135667	3	1
99	39	329.586	0	0	0.0135667	3	1
100	39	543.664	0	0	0.0135667	3	1
101	40	672.436	1	0	0.0136	1	1
102	41	840.99	1	0	0.0182	4	1
103	41	594.11	0	0	0.0182	4	1
104	41	722.519	0	0	0.0182	4	1
105	41	296.687	0	0	0.0182	4	1
106	42	458.172	1	0	0.0213	1	1
130	51	110.643	1	0	0.0015	1	1
131	52	278.977	1	0	0.0021	3	2
132	52	111.421	1	0	0.0021	3	2
133	52	91.187	0	0	0.0021	3	2
134	53	528.943	1	0	0.005	3	2
135	53	320.58	1	0	0.005	3	2
136	53	241.038	0	0	0.005	3	2
137	54	415.968	0	0	0.0052	1	0
138	55	199.012	1	0	0.0062	3	2
139	55	240.101	1	0	0.0062	3	2
140	55	230.052	0	0	0.0062	3	2
141	56	357.85	1	0	0.0132667	2	2
142	56	338.636	1	0	0.0132667	2	2
143	57	274.083	1	0	0.0166	5	1
144	57	764.023	0	0	0.0166	5	1
145	57	342.356	0	0	0.0166	5	1
146	57	438.787	0	0	0.0166	5	1
147	57	347.877	0	0	0.0166	5	1
148	58	763.119	1	0	0.02075	2	2
149	58	972.43	1	0	0.02075	2	2
20	7	282.728	1	1	0.0031	4	3
21	7	509.326	1	1	0.0031	4	3
22	7	607.449	1	1	0.0031	4	3
23	7	501.098	0	1	0.0031	4	3
24	8	375.249	1	1	0.00745	2	1
25	8	284.625	0	1	0.00745	2	1
26	9	817.763	1	1	0.010175	4	1
27	9	465.219	0	1	0.010175	4	1
28	9	616.303	0	1	0.010175	4	1
29	9	442.377	0	1	0.010175	4	1
30	10	600.188	1	1	0.0111	1	1
31	11	866.964	1	1	0.0117	3	1
32	11	348.086	0	1	0.0117	3	1
33	11	704.046	0	1	0.0117	3	1
34	12	398.839	1	1	0.01914	5	2
35	12	741.239	1	1	0.01914	5	2
36	12	782.63	0	1	0.01914	5	2
37	12	762.384	0	1	0.01914	5	2
38	12	779.445	0	1	0.01914	5	2
50	17	174.224	0	1	0.0013	2	0
51	17	89.2487	0	1	0.0013	2	0
52	18	236.55	0	1	0.00206	2	0
53	18	191.465	0	1	0.00206	2	0
54	19	509.382	1	1	0.0035	1	1
55	20	290.361	1	1	0.00415	2	1
56	20	215.859	0	1	0.00415	2	1
57	21	445.101	1	1	0.0054	3	2
58	21	694.199	1	1	0.0054	3	2
59	21	428.332	0	1	0.0054	3	2
60	22	368.214	0	1	0.0058	1	1
61	23	222.427	1	1	0.00695	4	2
62	23	691.715	1	1	0.00695	4	2
63	23	231.688	0	1	0.00695	4	2
64	23	488.816	0	1	0.00695	4	2
65	24	842.618	1	1	0.00936	5	1
66	24	433.818	0	1	0.00936	5	1
67	24	138.348	0	1	0.00936	5	1
68	24	624.079	0	1	0.00936	5	1
69	24	694.688	0	1	0.00936	5	1
70	25	1230.93	0	1	0.0107	1	0
71	26	1039.34	1	1	0.0126	3	1
72	26	833.911	0	1	0.0126	3	1
73	26	522.991	0	1	0.0126	3	1
74	27	122.798	1	1	0.0138	1	1
75	28	774.322	1	1	0.015075	2	2
76	28	766.856	1	1	0.015075	2	2
77	29	102.439	0	1	0.0212	1	0
107	43	95.8247	1	1	0.0018	2	1
108	43	113.886	0	1	0.0018	2	1
109	44	377.096	1	1	0.0027	2	1
110	44	139.028	0	1	0.0027	2	1
111	45	500.616	1	1	0.003775	4	2
112	45	127.185	1	1	0.003775	4	2
113	45	275.749	0	1	0.003775	4	2
114	45	160.372	0	1	0.003775	4	2
115	47	918.062	1	1	0.00816	5	2
116	47	848.925	1	1	0.00816	5	2
117	47	396.555	0	1	0.00816	5	2
118	47	349.847	0	1	0.00816	5	2
119	47	217.946	0	1	0.00816	5	2
120	48	614.845	1	1	0.0096	3	2
121	48	361.86	1	1	0.0096	3	2
122	48	234.431	0	1	0.0096	3	2
123	49	522.235	1	1	0.01826	5	2
124	49	409.205	1	1	0.01826	5	2
125	49	294.661	0	1	0.01826	5	2
126	49	209.447	0	1	0.01826	5	2
127	49	300.857	0	1	0.01826	5	2
128	50	930.064	1	1	0.0288	2	1
129	50	438.614	0	1	0.0288	2	1
39	13	612.271	1	2	0.00604	4	2
40	13	213.962	1	2	0.00604	4	2
41	13	233.007	0	2	0.00604	4	2
42	13	264.89	0	2	0.00604	4	2
43	14	584.811	1	2	0.0071	2	1
44	14	548.041	1	2	0.0071	2	1
45	15	598.703	1	2	0.0113	1	1
46	16	597.242	1	2	0.01354	4	2
47	16	755.935	1	2	0.01354	4	2
48	16	511.972	0	2	0.01354	4	2
49	16	502.346	0	2	0.01354	4	2
150	59	404.036	1	2	0.0028	1	1
151	61	547.399	1	2	0.00343333	3	3
152	61	147.469	1	2	0.00343333	3	3
153	61	215.808	1	2	0.00343333	3	3
154	62	425.318	1	2	0.004	4	4
155	62	343.551	1	2	0.004	4	4
156	62	323.267	1	2	0.004	4	4
157	62	184.548	1	2	0.004	4	4
158	63	196.558	1	2	0.00484	4	4
159	63	602.879	1	2	0.00484	4	4
160	63	218.381	1	2	0.00484	4	4
161	63	198.688	1	2	0.00484	4	4
162	64	301.488	1	2	0.0057	1	1
163	65	448.875	1	2	0.00644	5	2
164	65	531.661	1	2	0.00644	5	2
165	65	506.327	0	2	0.00644	5	2
166	65	403.701	0	2	0.00644	5	2
167	65	413.724	0	2	0.00644	5	2
168	66	548.796	1	2	0.0075	1	1
169	67	610.649	1	2	0.0085	3	1
170	67	384.709	0	2	0.0085	3	1
171	67	436.642	0	2	0.0085	3	1
172	68	887.651	1	2	0.010125	4	3
173	68	599.911	1	2	0.010125	4	3
174	68	395.661	1	2	0.010125	4	3
175	68	604.956	0	2	0.0115	4	3
176	69	754.85	1	2	0.0115	2	1
177	69	279.993	0	2	0.0115	2	1
178	70	895.578	1	2	0.012	1	1
179	71	399.086	1	2	0.01302	5	3
180	71	715.794	1	2	0.01302	5	3
181	71	396.197	1	2	0.01302	5	3
182	71	273.978	0	2	0.01302	5	3
183	71	272.035	0	2	0.01302	5	3
184	72	578.593	1	2	0.0147	1	1
185	73	1216.89	1	2	0.0172	3	2
186	73	401.441	1	2	0.0172	3	2
187	73	561.448	0	2	0.0172	3	2
188	75	128.478	1	2	0.0024	2	2
189	75	219.563	1	2	0.0024	2	2
190	76	229.573	1	2	0.00296667	3	2
191	76	141.849	1	2	0.00296667	3	2
192	76	133.932	0	2	0.00296667	3	2
193	77	219.603	1	2	0.003675	3	1
194	77	148.927	0	2	0.003675	3	1
195	77	458.772	0	2	0.003675	3	1
196	78	348.419	1	2	0.0044	4	3
197	78	613.283	1	2	0.0044	4	3
198	78	337.483	1	2	0.0044	4	3
199	78	458.393	0	2	0.0044	4	3
200	79	348.419	1	2	0.00524	4	3
201	79	613.283	1	2	0.00524	4	3
202	79	337.483	1	2	0.00524	4	3
203	79	383.011	0	2	0.00524	4	3
204	80	363.225	1	2	0.00595	3	3
205	80	180.952	1	2	0.00595	3	3
206	80	134.678	1	2	0.00595	3	3
207	81	363.553	1	2	0.00676667	3	2
208	81	379.22	1	2	0.00676667	3	2
209	81	337.417	0	2	0.00676667	3	2
210	82	641.246	1	2	0.00725	2	1
211	82	143.089	0	2	0.00725	2	1
212	83	682.106	1	2	0.0077	1	1
213	84	412.522	1	2	0.00856667	3	2
214	84	540.771	1	2	0.00856667	3	2
215	84	255.981	0	2	0.00856667	3	2
216	85	379.56	1	2	0.009675	3	2
217	85	494.735	1	2	0.009675	3	2
218	85	198.867	0	2	0.009675	3	2
219	86	647.318	1	2	0.0102	2	1
220	86	154.437	0	2	0.0102	2	1
221	87	459.116	1	2	0.01146	4	2
222	87	660.904	1	2	0.01146	4	2
223	87	376.328	0	2	0.01146	4	2
224	87	380.013	0	2	0.01146	4	2
225	88	888.241	1	2	0.0125	1	1
226	89	392.248	1	2	0.0143667	2	1
227	89	109.96	0	2	0.0143667	2	1
228	90	464.827	1	2	0.0155	2	1
229	90	543.765	0	2	0.0155	2	1
230	92	514.154	1	2	0.017875	4	1
231	92	242.175	0	2	0.017875	4	1
232	92	276.621	0	2	0.017875	4	1
233	92	228.848	0	2	0.017875	4	1

## Sheet: Exp2_ShadeLocation
LOCATION																	Key for the Calculation of the null expectation (the expected proportion of pits constructed by large wormlions):
Tray no.	Treatment (1=together, 2=small wormlions first, 3=large wormlions first)	Number of pits	Pits constructed by the large larvae	Number of pits under shade	Of the pits under shade, how many are constructed by large larvae	Mass of the 2 small larvae (g; mean)	Mass of the 2 large larvae (g; mean)	Observed proportion of pits constructed by large wormlions	Expected proportion of pits constructed by large wormlions								Number of pits	Pits of large larvae	pits under shade	Of the pits under shade, how many are constructed by large larvae	Null expectation
1	1	2	1	0	0	0.00075	0.0071	0	0								2	0	0	0	0
2	2	2	2	2	2	0.0008	0.0071	1	1								2	0	1	0	0
3	3	2	1	1	1	0.00085	0.0071	1	0.5								2	0	2	0	0
4	1	3	2	2	1	0.00125	0.0078	0.5	0.667								2	1	0	0	0
5	2	1	1	1	1	0.0013	0.00785	1	1								2	1	1	0	0.5
6	3	3	2	2	1	0.0013	0.0077	0.5	0.667								2	1	1	1	0.5
7	1	3	1	1	0	0.00175	0.0083	0	0.333								2	1	2	1	0.5
8	2	3	1	1	0	0.00175	0.00835	0	0.333								2	2	0	0	0
9	3	2	1	1	1	0.00165	0.0083	1	0.5								2	2	1	1	1
10	1	3	2	0	0	0.0022	0.00925	0	0								2	2	2	1	1
11	2	3	2	3	2	0.0022	0.00945	0.667	0.667								3	1	0	0	0
12	3	3	2	1	1	0.0023	0.00915	1	0.667								3	1	1	0	0.333
13	1	3	1	1	1	0.00255	0.0101	1	0.333								3	1	1	1	0.333
14	2	2	2	1	1	0.0026	0.01005	1	1								3	1	2	0	0.333
15	3	4	2	1	1	0.00255	0.0099	1	0.5								3	1	2	1	0.333
16	1	3	2	1	1	0.0029	0.01065	1	0.667								3	1	3	1	0.333
17	2	2	2	2	2	0.00285	0.01065	1	1								3	2	0	0	0
18	3	3	2	1	1	0.00275	0.0106	1	0.667								3	2	1	0	0.667
19	1	4	2	2	0	0.0033	0.011	0	0.5								3	2	1	1	0.667
20	2	3	1	1	1	0.00345	0.01125	1	0.333								3	2	2	1	0.667
21	3	2	2	2	2	0.00345	0.01125	1	1								3	2	2	2	0.667
22	1	4	2	1	1	0.00385	0.0121	1	0.5								3	2	3	2	0.667
23	2	4	2	2	1	0.0039	0.0122	0.5	0.5								4	2	0	0	0
24	3	2	0	1	0	0.00385	0.0119	0	0								4	2	1	0	0.5
25	1	4	2	1	1	0.0043	0.0133	1	0.5								4	2	1	1	0.5
26	2	3	2	1	1	0.0043	0.01335	1	0.667								4	2	2	1	0.5
27	3	3	2	2	1	0.00425	0.01335	0.5	0.667								4	2	2	2	0.5
28	1	4	2	1	1	0.00485	0.01505	1	0.5								4	2	3	1	0.5
29	2	4	2	2	1	0.0049	0.0151	0.5	0.5								4	2	3	2	0.5
30	3	2	1	2	1	0.0049	0.0149	0.5	0.5								4	2	4	2	0.5
31	1	3	1	2	0	0.00555	0.0169	0	0.333
32	2	4	2	1	1	0.0056	0.0178	1	0.5
33	3	3	2	2	1	0.00565	0.0164	0.5	0.667
34	1	4	2	1	1	0.0061	0.02425	1	0.5
35	2	3	1	1	1	0.0061	0.0237	1	0.333
36	3	3	2	2	2	0.00595	0.02225	1	0.667
37	1	4	2	2	1	0.00055	0.0057	0.5	0.5
38	2	3	2	2	2	0.0006	0.0053	1	0.667
39	3	3	2	2	2	0.0005	0.00525	1	0.667
40	1	3	2	1	1	0.00095	0.00635	1	0.667
41	2	4	2	3	1	0.0009	0.0064	0.333	0.5
42	3	4	2	4	2	0.00095	0.0063	0.5	0.5
43	1	4	2	3	2	0.00135	0.0072	0.667	0.5
44	2	3	1	3	1	0.0013	0.0069	0.333	0.333
45	3	4	2	4	2	0.0012	0.007	0.5	0.5
46	1	4	2	4	2	0.00145	0.0075	0.5	0.5
47	2	4	2	1	1	0.00145	0.0074	1	0.5
48	3	3	2	2	1	0.0014	0.00745	0.5	0.667
49	1	4	2	2	0	0.0016	0.00825	0	0.5
50	2	4	2	2	1	0.00155	0.00805	0.5	0.5
51	3	3	2	2	2	0.00165	0.00815	1	0.667
52	1	3	2	1	1	0.0019	0.0095	1	0.667
53	2	4	2	1	1	0.0018	0.00925	1	0.5
54	3	4	2	4	2	0.00185	0.00935	0.5	0.5
55	1	3	1	1	0	0.00215	0.0109	0	0.333
56	2	4	2	1	1	0.00205	0.01055	1	0.5
57	3	4	2	3	1	0.0021	0.0106	0.333	0.5
58	1	3	2	2	1	0.00235	0.01155	0.5	0.667
59	2	4	2	4	2	0.00235	0.01135	0.5	0.5
60	3	4	2	1	1	0.0024	0.01145	1	0.5
61	1	4	2	1	1	0.00275	0.01245	1	0.5
62	2	4	2	1	1	0.0027	0.0128	1	0.5
63	3	4	2	1	1	0.0026	0.01285	1	0.5
64	1	4	2	1	1	0.003	0.0166	1	0.5
65	2	4	2	1	1	0.00305	0.0153	1	0.5
66	3	4	2	1	1	0.00305	0.01545	1	0.5
67	1	3	2	2	1	0.0034	0.0183	0.5	0.667
68	2	2	1	1	1	0.0034	0.0184	1	0.5
69	3	4	2	4	2	0.0035	0.01875	0.5	0.5
70	1	3	2	2	2	0.00405	0.02275	1	0.667
71	2	3	2	1	1	0.00395	0.02305	1	0.667
72	3	4	2	4	2	0.00395	0.0259	0.5	0.5

## Sheet: Exp2_ShadePitArea
PIT AREA
Treatment (1=together, 2=small wormlions first, 3=large wormlions first)	Small/Large	Mass (g; mean per tray per size category)	Tray no.	Pit area (mm2)	Shade (1=yes/0=no)
1	S	0.00075	1
1	S	0.00075	1	97.3379	0
1	B	0.0071	1	628.871	0
1	B	0.0071	1
2	S	0.0008	2
2	S	0.0008	2
2	B	0.0071	2	255.084	1
2	B	0.0071	2	461.173	1
3	S	0.00085	3
3	S	0.00085	3	88.9841	0
3	B	0.0071	3	441.654	1
3	B	0.0071	3
1	S	0.00125	4
1	S	0.00125	4	193.851	0
1	B	0.0078	4	547.567	1
1	B	0.0078	4	287.692	0
2	S	0.0013	5
2	S	0.0013	5
2	B	0.00785	5	299.827	1
2	B	0.00785	5
3	S	0.0013	6
3	S	0.0013	6	197.824	1
3	B	0.0077	6	787.619	1
3	B	0.0077	6	393.612	0
1	S	0.00175	7	105.776	0
1	S	0.00175	7	281.111	1
1	B	0.0083	7	239.692	0
1	B	0.0083	7
2	S	0.00175	8	110.404	0
2	S	0.00175	8	95.6328	1
2	B	0.00835	8	358.469	0
2	B	0.00835	8
3	S	0.00165	9
3	S	0.00165	9	151.568	0
3	B	0.0083	9	289.12	1
3	B	0.0083	9
1	S	0.0022	10
1	S	0.0022	10	93.177	0
1	B	0.00925	10	697.217	0
1	B	0.00925	10	468.446	0
2	S	0.0022	11
2	S	0.0022	11	175.369	1
2	B	0.00945	11	662.428	1
2	B	0.00945	11	427.272	1
3	S	0.0023	12
3	S	0.0023	12	122.925	0
3	B	0.00915	12	445.493	1
3	B	0.00915	12	580.198	0
1	S	0.00255	13	54.715	0
1	S	0.00255	13	153.508	0
1	B	0.0101	13	547.146	1
1	B	0.0101	13
2	S	0.0026	14
2	S	0.0026	14
2	B	0.01005	14	672.459	1
2	B	0.01005	14	346.352	0
3	S	0.00255	15	303.717	0
3	S	0.00255	15	74.438	0
3	B	0.0099	15	819.125	1
3	B	0.0099	15	958.161	0
1	S	0.0029	16
1	S	0.0029	16	148.989	0
1	B	0.01065	16	654.403	1
1	B	0.01065	16	620.318	0
2	S	0.00285	17
2	S	0.00285	17
2	B	0.01065	17	585.89	1
2	B	0.01065	17	130.202	1
3	S	0.00275	18
3	S	0.00275	18	113.683	0
3	B	0.0106	18	714.084	1
3	B	0.0106	18	477.838	0
1	S	0.0033	19	208.759	1
1	S	0.0033	19	315.634	1
1	B	0.011	19	464.831	0
1	B	0.011	19	237.853	0
2	S	0.00345	20	150.707	0
2	S	0.00345	20	226.25	0
2	B	0.01125	20	474.826	1
2	B	0.01125	20
3	S	0.00345	21
3	S	0.00345	21
3	B	0.01125	21	787.849	1
3	B	0.01125	21	665.626	1
1	S	0.00385	22	339.577	0
1	S	0.00385	22	466.564	0
1	B	0.0121	22	746.734	1
1	B	0.0121	22	353.012	0
2	S	0.0039	23	209.877	1
2	S	0.0039	23	143.301	0
2	B	0.0122	23	209.533	1
2	B	0.0122	23	142.073	0
3	S	0.00385	24	298.57	1
3	S	0.00385	24	112.423	0
3	B	0.0119	24
3	B	0.0119	24
1	S	0.0043	25	64.1802	0
1	S	0.0043	25	349.534	0
1	B	0.0133	25	763.095	1
1	B	0.0133	25	452.515	0
2	S	0.0043	26
2	S	0.0043	26	255.472	0
2	B	0.01335	26	618.644	1
2	B	0.01335	26	618.068	0
3	S	0.00425	27
3	S	0.00425	27	129.994	1
3	B	0.01335	27	746.523	1
3	B	0.01335	27	237.249	0
1	S	0.00485	28	221.484	0
1	S	0.00485	28	191.376	0
1	B	0.01505	28	638.034	0
1	B	0.01505	28	473.909	1
2	S	0.0049	29	114.7	0
2	S	0.0049	29	307.253	1
2	B	0.0151	29	440.234	1
2	B	0.0151	29	456.49	0
3	S	0.0049	30
3	S	0.0049	30	243.32	1
3	B	0.0149	30	597.962	1
3	B	0.0149	30
1	S	0.00555	31	262.721	1
1	S	0.00555	31	448.774	1
1	B	0.0169	31	496.832	0
1	B	0.0169	31
2	S	0.0056	32	259.454	0
2	S	0.0056	32	78.5817	0
2	B	0.0178	32	768.07	1
2	B	0.0178	32	506.429	0
3	S	0.00565	33
3	S	0.00565	33
3	B	0.0164	33
3	B	0.0164	33
1	S	0.0061	34	85.8267	0
1	S	0.0061	34	252.238	0
1	B	0.02425	34	387.177	1
1	B	0.02425	34	475.899	0
2	S	0.0061	35	462.298	0
2	S	0.0061	35	447.208	0
2	B	0.0237	35	683.933	1
2	B	0.0237	35
3	S	0.00595	36	302.402	0
3	S	0.00595	36	210.613	1
3	B	0.02225	36	452.882	1
3	B	0.02225	36
1	S	0.00055	37	33.8191	0
1	S	0.00055	37	79.7969	1
1	B	0.0057	37	604.16	1
1	B	0.0057	37	370.257	0
2	S	0.0006	38
2	S	0.0006	38	82.6839	0
2	B	0.0053	38	314.294	1
2	B	0.0053	38	196.939	1
3	S	0.0005	39
3	S	0.0005	39	220.499	0
3	B	0.00525	39	342.07	1
3	B	0.00525	39	555.402	1
1	S	0.00095	40
1	S	0.00095	40	46.5734	0
1	B	0.00635	40	526.09	1
1	B	0.00635	40	205.289	0
2	S	0.0009	41	122.353	1
2	S	0.0009	41	171.208	1
2	B	0.0064	41	647.55	1
2	B	0.0064	41	537.909	0
3	S	0.00095	42	60.0636	1
3	S	0.00095	42	236.079	1
3	B	0.0063	42	427.662	1
3	B	0.0063	42	341.674	1
1	S	0.00135	43	55.808	0
1	S	0.00135	43	59.8784	1
1	B	0.0072	43	380.112	1
1	B	0.0072	43	625.569	1
2	S	0.0013	44
2	S	0.0013	44	103.668	0
2	B	0.0069	44	211.001	1
2	B	0.0069	44	352.047	1
3	S	0.0012	45	123.541	0
3	S	0.0012	45	239.933	1
3	B	0.007	45	674.041	1
3	B	0.007	45	478.256	0
1	S	0.00145	46	151.584	0
1	S	0.00145	46	396.413	1
1	B	0.0075	46	518.679	1
1	B	0.0075	46	389.731	0
2	S	0.00145	47	187.451	0
2	S	0.00145	47	126.612	0
2	B	0.0074	47	639.283	1
2	B	0.0074	47	739.481	0
3	S	0.0014	48
3	S	0.0014	48	297.539	1
3	B	0.00745	48	450.027	1
3	B	0.00745	48	286.809	0
1	S	0.0016	49	46.3979	1
1	S	0.0016	49	155.546	1
1	B	0.00825	49	332.247	0
1	B	0.00825	49	226.537	0
2	S	0.00155	50	105.366	1
2	S	0.00155	50	168.55	0
2	B	0.00805	50	413.62	1
2	B	0.00805	50	338.407	0
3	S	0.00165	51
3	S	0.00165	51	112.566	0
3	B	0.00815	51	279.287	1
3	B	0.00815	51	419.213	1
1	S	0.0019	52
1	S	0.0019	52	279.044	0
1	B	0.0095	52	625.88	1
1	B	0.0095	52	317.878	0
2	S	0.0018	53	107.174	0
2	S	0.0018	53	197.561	0
2	B	0.00925	53	566.371	1
2	B	0.00925	53	263.738	0
3	S	0.00185	54	148.046	0
3	S	0.00185	54	189.51	1
3	B	0.00935	54	564.465	1
3	B	0.00935	54	626.624	0
1	S	0.00215	55	112.884	0
1	S	0.00215	55	288.574	1
1	B	0.0109	55	103.256	0
1	B	0.0109	55
2	S	0.00205	56	262.164	0
2	S	0.00205	56	198.855	0
2	B	0.01055	56	642.029	1
2	B	0.01055	56	308.976	0
3	S	0.0021	57	270.663	1
3	S	0.0021	57	323.548	1
3	B	0.0106	57	520.713	1
3	B	0.0106	57	525.742	0
1	S	0.00235	58
1	S	0.00235	58	60.2417	1
1	B	0.01155	58	551.578	1
1	B	0.01155	58	786.098	0
2	S	0.00235	59	187.997	1
2	S	0.00235	59	183.109	0
2	B	0.01135	59	541.411	1
2	B	0.01135	59	640.693	0
3	S	0.0024	60	226.394	0
3	S	0.0024	60	239.371	0
3	B	0.01145	60	866.295	1
3	B	0.01145	60	460.737	0
1	S	0.00275	61	136.373	0
1	S	0.00275	61	314.45	0
1	B	0.01245	61	587.433	1
1	B	0.01245	61	525.929	0
2	S	0.0027	62	266.363	0
2	S	0.0027	62	121.707	0
2	B	0.0128	62	847.425	1
2	B	0.0128	62	463.533	0
3	S	0.0026	63	132.018	0
3	S	0.0026	63	194.57	0
3	B	0.01285	63	658.563	1
3	B	0.01285	63	314.002	0
1	S	0.003	64	296.804	0
1	S	0.003	64	209.528	0
1	B	0.0166	64	749.236	1
1	B	0.0166	64	203.878	0
2	S	0.00305	65	164.448	0
2	S	0.00305	65	405.539	0
2	B	0.0153	65	529.612	1
2	B	0.0153	65	400.752	0
3	S	0.00305	66	211.291	0
3	S	0.00305	66	188.574	0
3	B	0.01545	66	762.412	1
3	B	0.01545	66	453.103	0
1	S	0.0034	67
1	S	0.0034	67	346.62	1
1	B	0.0183	67	669.469	1
1	B	0.0183	67	737.481	0
2	S	0.0034	68
2	S	0.0034	68	125.315	0
2	B	0.0184	68	591.793	1
2	B	0.0184	68
3	S	0.0035	69	240.753	0
3	S	0.0035	69	182.699	1
3	B	0.01875	69	701.045	1
3	B	0.01875	69	358.96	0
1	S	0.00405	70
1	S	0.00405	70	303.954	0
1	B	0.02275	70	554.703	1
1	B	0.02275	70	737.094	1
2	S	0.00395	71
2	S	0.00395	71	177.453	0
2	B	0.02305	71	668.009	1
2	B	0.02305	71	708.25	0
3	S	0.00395	72	254.735	1
3	S	0.00395	72	261.057	0
3	B	0.0259	72	697.929	1
3	B	0.0259	72	1050.63	0

## Sheet: Exp3_DepthLocation
LOCATION
Tray no.	Mass (g; mean per tray)	Treatment (D=deep sand, S=shallow sand, C=Depth choice)	Density (# of wormlions)	Number of pits constructed	Number of pits in the initial location
1	0.0005	D	1	1	1
2	0.0006	S	1	1	1
3	0.0006	C	1	1	1
4	0.00095	D	2	2	1
5	0.00075	S	2	2	2
6	0.0009	C	2
7	0.0013	D	3	3	2
8	0.00153333	S	3	3	3
9	0.0011	C	3	2	2
10	0.002125	D	4	4	3
11	0.002725	S	4	3	2
12	0.002975	C	4	4	4
13	0.00388	D	5	5	2
14	0.00362	S	5	5	3
15	0.00324	C	5	5	4
16	0.004375	D	4	3	2
17	0.004825	S	4	4	3
18	0.005225	C	4	4	3
19	0.0068	D	3	2	1
20	0.00603333	S	3	3	2
21	0.00633333	C	3	3	1
22	0.01238	D	5	5	2
23	0.00814	S	5	4	2
24	0.00988	C	5	5	2
25	0.0141	D	1	1	1
26	0.0146	S	1	1	1
27	0.0143	C	1	1	1
28	0.0153	D	2	2	1
29	0.0172	S	2	2	0
30	0.0205	C	2	2	1
31	0.00115	D	2	2	1
32	0.0014	S	2	2	0
33	0.00215	C	2	2	2
34	0.0027	D	1	1	1
35	0.0025	S	1	1	0
36	0.0026	C	1	1	1
37	0.00354	D	5	4	2
38	0.003	S	5	3	2
39	0.00396	C	5	5	2
40	0.00466667	D	3	3	3
41	0.00523333	S	3	2	2
42	0.00413333	C	3	3	2
43	0.0056	D	4	4	2
44	0.0061	S	4	4	0
45	0.00675	C	4	4	3
46	0.00765	D	2	2	2
47	0.0078	S	2	2	1
48	0.00785	C	2	2	1
49	0.0082	D	1	1	1
50	0.008	S	1	1	1
51	0.0081	C	1	1	0
52	0.00916	D	5	5	2
53	0.00836	S	5	5	0
54	0.01002	C	5	4	2
55	0.0109333	D	3	3	1
56	0.012	S	3	2	1
57	0.0104	C	3	3	2
58	0.0128	D	4	4	2
59	0.0137	S	4	3	1
60	0.0172	C	4	4	2
61	0.0005	D	1	1	1
62	0.0005	S	1	1	1
63	0.0006	C	1	1	1
64	0.00125	D	2	1	1
65	0.00075	S	2	2	1
66	0.00085	C	2	2	1
67	0.0023	D	3	3	1
68	0.00253333	S	3	3	1
69	0.00173333	C	3	3	2
70	0.0029	D	4	4	2
71	0.00325	S	4	4	1
72	0.003775	C	4	4	0
73	0.00576	D	5	5	3
74	0.005	S	5	5	3
75	0.00446	C	5	5	2
76	0.0114	D	5	5	1
77	0.0069	S	5	5	2
78	0.00874	C	5	5	2
79	0.0131	D	1	1	0
80	0.0124	S	1	1	1
81	0.0133	C	1
82	0.0145667	D	3	3	1
83	0.0158333	S	3	3	1
84	0.0138	C	3	2	1

## Sheet: Exp3_DepthPitArea
PIT AREA
Pit ID	Tray no.	Pit area (mm2)	Initial location (1=remained, 0=moved away)	Treatment (S=shallow,D=deep, C=depth choice, deep in the center)	Mass (g; mean per tray)	Number of pits constructed	Pits constructed in the initial location
3	3	104.625	1	C	0.0006	1	1
14	9	198.592	1	C	0.0011	2	2
15	9	264.458	1	C	0.0011	2	2
23	12	220.2	1	C	0.003	4	4
24	12	397.155	1	C	0.003	4	4
25	12	386.01	1	C	0.003	4	4
26	12	334.132	1	C	0.003	4	4
37	15	321.816	1	C	0.0032	5	4
38	15	138.965	1	C	0.0032	5	4
39	15	339.345	1	C	0.0032	5	4
40	15	431.15	1	C	0.0032	5	4
41	15	252.813	0	C	0.0032	5	4
49	18	300.754	1	C	0.0052	4	3
50	18	527.069	1	C	0.0052	4	3
51	18	546.039	1	C	0.0052	4	3
52	18	296.83	0	C	0.0052	4	3
58	21	612.96	1	C	0.0063	3	1
59	21	319.967	0	C	0.0063	3	1
60	21	131.707	0	C	0.0063	3	1
70	24	580.042	1	C	0.0099	5	2
71	24	412.258	1	C	0.0099	5	2
72	24	385.473	0	C	0.0099	5	2
73	24	315.019	0	C	0.0099	5	2
74	24	241.721	0	C	0.0099	5	2
77	27	1272.58	1	C	0.0143	1	1
82	30	539.083	1	C	0.0205	2	1
83	30	233.215	0	C	0.0205	2	1
88	33	230.42	1	C	0.0022	2	2
89	33	435.524	1	C	0.0022	2	2
92	36	296.474	1	C	0.0026	1	1
100	39	344.335	1	C	0.004	5	2
101	39	277.35	1	C	0.004	5	2
102	39	257.82	0	C	0.004	5	2
103	39	225.091	0	C	0.004	5	2
104	39	118.639	0	C	0.004	5	2
110	42	610.203	1	C	0.0041	3	2
111	42	431.33	1	C	0.0041	3	2
112	42	357.49	0	C	0.0041	3	2
121	45	557.714	1	C	0.0068	4	3
122	45	385.454	1	C	0.0068	4	3
123	45	237.302	1	C	0.0068	4	3
124	45	228.65	0	C	0.0068	4	3
129	48	1140.28	1	C	0.0079	2	1
130	48	398.753	0	C	0.0079	2	1
133	51	259.723	0	C	0.0081	1	0
144	54	460.109	1	C	0.01	4	2
145	54	375.485	1	C	0.01	4	2
146	54	301.72	0	C	0.01	4	2
147	54	325.574	0	C	0.01	4	2
153	57	749.372	1	C	0.0104	3	2
154	57	367.988	1	C	0.0104	3	2
155	57	367.988	0	C	0.0104	3	2
163	60	805.762	1	C	0.0172	4	2
164	60	428.658	1	C	0.0172	4	2
165	60	309.607	0	C	0.0172	4	2
166	60	189.897	0	C	0.0172	4	2
169	63	86.0292	1	C	0.0006	1	1
173	66	176.774	1	C	0.0009	2	1
174	66	253.797	0	C	0.0009	2	1
181	69	207.262	1	C	0.0017	3	1
182	69	81.3118	0	C	0.0017	3	1
183	69	215.593	0	C	0.0017	3	1
192	72	117.27	0	C	0.0038	4	0
193	72	259.486	0	C	0.0038	4	0
194	72	212.357	0	C	0.0038	4	0
195	72	151.54	0	C	0.0038	4	0
206	75	365.124	1	C	0.0045	5	2
207	75	146.53	1	C	0.0045	5	2
208	75	308.291	0	C	0.0045	5	2
209	75	246.444	0	C	0.0045	5	2
210	75	234.296	0	C	0.0045	5	2
221	78	313.114	1	C	0.0087	5	2
222	78	567.124	1	C	0.0087	5	2
223	78	380.374	0	C	0.0087	5	2
224	78	268.96	0	C	0.0087	5	2
225	78	260.03	0	C	0.0087	5	2
234	84	470.242	1	C	0.0138	2	1
235	84	201.824	0	C	0.0138	2	1
1	1	97.8267	1	D	0.0005	1	1
4	4	274.986	1	D	0.001	2	1
5	4	85.4061	0	D	0.001	2	1
8	7	159.148	1	D	0.0013	3	2
9	7	257.005	1	D	0.0013	3	2
10	7	243.374	0	D	0.0013	3	2
16	10	278.442	1	D	0.0021	4	3
17	10	86.3836	1	D	0.0021	4	3
18	10	309.917	1	D	0.0021	4	3
19	10	276.387	0	D	0.0021	4	3
27	13	210.13	1	D	0.0039	5	1
28	13	434.761	1	D	0.0039	5	1
29	13	288.422	0	D	0.0039	5	1
30	13	173.796	0	D	0.0039	5	1
31	13	312.032	0	D	0.0039	5	1
42	16	630.642	1	D	0.0044	3	2
43	16	363.726	1	D	0.0044	3	2
44	16	370.111	0	D	0.0044	3	2
53	19	851.341	1	D	0.0068	2	1
54	19	512.129	0	D	0.0068	2	1
61	22	630.748	1	D	0.0124	5	2
62	22	795.856	1	D	0.0124	5	2
63	22	651.708	0	D	0.0124	5	2
64	22	602.412	0	D	0.0124	5	2
65	22	699.952	0	D	0.0124	5	2
75	25	886.502	1	D	0.0141	1	1
78	28	1024.01	1	D	0.0153	2	1
79	28	684.893	0	D	0.0153	2	1
84	31	218.893	1	D	0.0012	2	1
85	31	111.549	0	D	0.0012	2	1
90	34	436.295	1	D	0.0027	1	1
93	37	275.393	1	D	0.0035	4	2
94	37	300.565	1	D	0.0035	4	2
95	37	154.913	0	D	0.0035	4	2
96	37	401.52	0	D	0.0035	4	2
105	40	599.625	1	D	0.0047	3	3
106	40	316.689	1	D	0.0047	3	3
107	40	296.467	1	D	0.0047	3	3
113	43	537.569	1	D	0.0056	4	2
114	43	448.999	1	D	0.0056	4	2
115	43	382.898	0	D	0.0056	4	2
116	43	329.281	0	D	0.0056	4	2
125	46	678.375	1	D	0.0077	2	2
126	46	260.383	1	D	0.0077	2	2
131	49	476.866	1	D	0.0082	1	1
134	52	470.404	1	D	0.0092	5	2
135	52	517.013	1	D	0.0092	5	2
136	52	161.162	0	D	0.0092	5	2
137	52	524.633	0	D	0.0092	5	2
138	52	422.367	0	D	0.0092	5	2
148	55	603.351	1	D	0.0109	3	1
149	55	486.294	0	D	0.0109	3	1
150	55	438.004	0	D	0.0109	3	1
156	58	285.539	1	D	0.0128	4	2
157	58	524.894	1	D	0.0128	4	2
158	58	195.546	0	D	0.0128	4	2
159	58	458.342	0	D	0.0128	4	2
167	61	106.385	1	D	0.0005	1	1
170	64	136.177	1	D	0.0013	1	1
175	67	242.771	1	D	0.0023	3	1
176	67	167.771	0	D	0.0023	3	1
177	67	88.1413	0	D	0.0023	3	1
184	70	364.183	1	D	0.0029	4	2
185	70	282.135	1	D	0.0029	4	2
186	70	250.105	0	D	0.0029	4	2
187	70	223.261	0	D	0.0029	4	2
196	73	383.962	1	D	0.0058	5	3
197	73	441.737	1	D	0.0058	5	3
198	73	191.046	1	D	0.0058	5	3
199	73	320.691	0	D	0.0058	5	3
200	73	204.236	0	D	0.0058	5	3
211	76	561.805	1	D	0.0114	5	1
212	76	604.261	0	D	0.0114	5	1
213	76	378.962	0	D	0.0114	5	1
214	76	370.757	0	D	0.0114	5	1
215	76	477.236	0	D	0.0114	5	1
226	79	191.991	0	D	0.0131	1	0
228	82	586.331	1	D	0.0146	3	1
229	82	659.148	0	D	0.0146	3	1
230	82	610.118	0	D	0.0146	3	1
2	2	82.4603	1	S	0.0006	1	1
6	5	148.661	1	S	0.0008	2	2
7	5	72.6171	1	S	0.0008	2	2
11	8	216.249	1	S	0.0015	3	3
12	8	196.086	1	S	0.0015	3	3
13	8	154.085	1	S	0.0015	3	3
20	11	264.803	1	S	0.0027	3	2
21	11	171.361	1	S	0.0027	3	2
22	11	116.088	0	S	0.0027	3	2
32	14	174.586	1	S	0.0036	5	3
33	14	348.248	1	S	0.0036	5	3
34	14	289.062	1	S	0.0036	5	3
35	14	215.412	0	S	0.0036	5	3
36	14	257.337	0	S	0.0036	5	3
45	17	228.412	1	S	0.0048	4	3
46	17	192.613	1	S	0.0048	4	3
47	17	321.391	1	S	0.0048	4	3
48	17	355.042	0	S	0.0048	4	3
55	20	436.467	1	S	0.006	3	2
56	20	413.015	1	S	0.006	3	2
57	20	368.781	0	S	0.006	3	2
66	23	222.891	1	S	0.0081	4	2
67	23	201.372	1	S	0.0081	4	2
68	23	268.217	0	S	0.0081	4	2
69	23	308.336	0	S	0.0081	4	2
76	26	336.029	1	S	0.0146	1	1
80	29	358.992	0	S	0.0172	2	0
81	29	526.25	0	S	0.0172	2	0
86	32	59.2163	0	S	0.0014	2	0
87	32	74.9068	0	S	0.0014	2	0
91	35	176.935	0	S	0.0025	1	0
97	38	245.969	1	S	0.003	3	2
98	38	229.027	1	S	0.003	3	2
99	38	224.655	0	S	0.003	3	2
108	41	361.311	1	S	0.0052	2	2
109	41	298.775	1	S	0.0052	2	2
117	44	128.9	0	S	0.0061	4	0
118	44	412.055	0	S	0.0061	4	0
119	44	240.307	0	S	0.0061	4	0
120	44	234.382	0	S	0.0061	4	0
127	47	600.844	1	S	0.0078	2	1
128	47	406.033	0	S	0.0078	2	1
132	50	399.135	1	S	0.008	1	1
139	53	320.381	0	S	0.0084	5	0
140	53	362.3	0	S	0.0084	5	0
141	53	234.52	0	S	0.0084	5	0
142	53	282.714	0	S	0.0084	5	0
143	53	273.504	0	S	0.0084	5	0
151	56	365.241	1	S	0.012	2	1
152	56	272.279	0	S	0.012	2	1
160	59	316.856	1	S	0.0137	3	1
161	59	295.617	0	S	0.0137	3	1
162	59	442.61	0	S	0.0137	3	1
168	62	91.2847	1	S	0.0005	1	1
171	65	315.899	1	S	0.0008	2	1
172	65	195.848	0	S	0.0008	2	1
178	68	396.389	1	S	0.0025	3	1
179	68	266.389	0	S	0.0025	3	1
180	68	183.471	0	S	0.0025	3	1
188	71	163.95	1	S	0.0033	4	1
189	71	164.833	0	S	0.0033	4	1
190	71	102.829	0	S	0.0033	4	1
191	71	192.641	0	S	0.0033	4	1
201	74	263.046	1	S	0.005	5	3
202	74	205.114	1	S	0.005	5	3
203	74	131.864	1	S	0.005	5	3
204	74	302.589	0	S	0.005	5	3
205	74	188.453	0	S	0.005	5	3
216	77	209.213	1	S	0.0069	5	2
217	77	222.848	1	S	0.0069	5	2
218	77	392.826	0	S	0.0069	5	2
219	77	145.233	0	S	0.0069	5	2
220	77	266.31	0	S	0.0069	5	2
227	80	421.839	1	S	0.0124	1	1
231	83	306.246	1	S	0.0158	4	1
232	83	410.772	0	S	0.0158	4	1
233	83	371.412	0	S	0.0158	4	1

## Sheet: Exp4_DepthLocation
LOCATION																	Key for the Calculation of the null expectation (the expected proportion of pits constructed by large wormlions):
Tray no.	Treatment (1=together, 2=small wormlions first, 3=large wormlions first)	Number of pits	Pits constructed by the large larvae	Number of pits in deep sand	Of the pits in deep sand, how many are constructed by large larvae	Mass of the 2 small larvae (g; mean)	Mass of the 2 large larvae (g; mean)	Observed proportion of pits constructed by large wormlions	Expected proportion of pits constructed by large wormlions								Number of pits	Pits of large larvae	pits under shade	Of the pits under shade, how many are constructed by large larvae	Null expectation
1	1	3	1	2	0	0.0009	0.0078	0	0.333								2	0	0	0	0
2	1	3	2	1	1	0.0014	0.0083	1	0.667								2	0	1	0	0
3	1	3	2	1	1	0.0019	0.00855	1	0.667								2	0	2	0	0
4	1	4	2	2	2	0.0026	0.0116	1	0.5								2	1	0	0	0
5	1	4	2	2	1	0.00285	0.01215	0.5	0.5								2	1	1	0	0.5
6	1	4	2	3	2	0.00335	0.0142	0.667	0.5								2	1	1	1	0.5
7	1	3	1	2	1	0.00355	0.01445	0.5	0.333								2	1	2	1	0.5
8	1	4	2	2	2	0.00445	0.0168	1	0.5								2	2	0	0	0
9	1	4	2	1	1	0.00495	0.0172	1	0.5								2	2	1	1	1
10	1	3	1	2	1	0.00615	0.01965	0.5	0.333								2	2	2	1	1
11	1	3	1	2	1	0.0067	0.02015	0.5	0.333								3	1	0	0	0
12	1	4	2	3	2	0.0077	0.02835	0.667	0.5								3	1	1	0	0.333
13	2	3	2	2	1	0.001	0.0079	0.5	0.667								3	1	1	1	0.333
14	2	2	2	1	1	0.00125	0.0081	1	1								3	1	2	0	0.333
15	2	1	0	1	0	0.00205	0.00885	0	0								3	1	2	1	0.333
16	2	3	2	1	1	0.0023	0.0106	1	0.667								3	1	3	1	0.333
17	2	2	2	1	1	0.0031	0.0124	1	1								3	2	0	0	0
18	2	3	2	3	2	0.0032	0.01335	0.667	0.667								3	2	1	0	0.667
19	2	4	2	1	1	0.00365	0.0152	1	0.5								3	2	1	1	0.667
20	2	2	2	1	1	0.004	0.016	1	1								3	2	2	1	0.667
21	2	4	2	3	1	0.0052	0.01755	0.333	0.5								3	2	2	2	0.667
22	2	4	2	2	2	0.00555	0.01885	1	0.5								3	2	3	2	0.667
23	2	3	1	2	1	0.0068	0.02065	0.5	0.333								4	2	0	0	0
24	2	4	2	3	2	0.0072	0.02465	0.667	0.5								4	2	1	0	0.5
25	3	4	2	3	2	0.0011	0.00805	0.667	0.5								4	2	1	1	0.5
26	3	3	2	1	1	0.00135	0.0082	1	0.667								4	2	2	1	0.5
27	3	4	2	2	1	0.0022	0.0097	0.5	0.5								4	2	2	2	0.5
28	3	4	2	2	2	0.0025	0.01135	1	0.5								4	2	3	1	0.5
29	3	3	1	2	1	0.0032	0.0129	0.5	0.333								4	2	3	2	0.5
30	3	4	2	1	1	0.00325	0.0138	1	0.5								4	2	4	2	0.5
31	3	4	2	3	2	0.00375	0.0157	0.667	0.5
32	3	3	2	2	1	0.0041	0.01635	0.5	0.667
33	3	4	2	3	1	0.00535	0.018	0.333	0.5
34	3	3	2	2	2	0.00575	0.01955	1	0.667
35	3	2	1	2	1	0.00695	0.02195	0.5	0.5
36	3	3	1	3	1	0.0074	0.0264	0.333	0.333
37	1	4	2	3	1	0.00035	0.006	0.333	0.5
38	1	3	1	3	1	0.00085	0.0066	0.333	0.333
39	1	3	2	3	2	0.00115	0.00815	0.667	0.667
40	1	3	2	1	1	0.0014	0.009	1	0.667
41	1	3	2	3	2	0.00205	0.00985	0.667	0.667
42	1	4	2	2	2	0.0029	0.01085	1	0.5
43	1	4	2	4	2	0.003	0.01195	0.5	0.5
44	1	3	2	1	1	0.00345	0.01305	1	0.667
45	1	4	2	2	1	0.00405	0.01515	0.5	0.5
46	1	4	2	2	1	0.0044	0.0168	0.5	0.5
47	1	4	2	4	2	0.0047	0.01885	0.5	0.5
48	1	4	2	2	2	0.00515	0.02205	1	0.5
49	2	1	0	1	0	0.0004	0.00605	0	0
50	2	4	2	2	1	0.0008	0.0065	0.5	0.5
51	2	4	2	4	2	0.0011	0.00765	0.5	0.5
52	2	3	2	1	1	0.00125	0.00915	1	0.667
53	2	3	2	3	2	0.00195	0.00985	0.667	0.667
54	2	3	2	3	2	0.00285	0.01065	0.667	0.667
55	2	4	2	1	1	0.00305	0.0119	1	0.5
56	2	4	2	1	1	0.0035	0.013	1	0.5
57	2	4	2	3	2	0.00405	0.01505	0.667	0.5
58	2	4	2	1	1	0.0043	0.0169	1	0.5
59	2	4	2	2	1	0.00465	0.019	0.5	0.5
60	2	4	2	2	1	0.00495	0.021	0.5	0.5
61	3	4	2	4	2	0.00045	0.0061	0.5	0.5
62	3	4	2	2	1	0.0009	0.0066	0.5	0.5
63	3	3	2	1	1	0.0011	0.0077	1	0.667
64	3	2	2	1	1	0.00125	0.00895	1	1
65	3	4	2	3	2	0.00215	0.00995	0.667	0.5
66	3	4	2	1	1	0.00285	0.01075	1	0.5
67	3	2	2	1	1	0.0031	0.01175	1	1
68	3	4	2	2	1	0.0036	0.01345	0.5	0.5
69	3	4	2	2	2	0.0041	0.01485	1	0.5
70	3	4	2	2	1	0.00425	0.0174	0.5	0.5
71	3	4	2	2	2	0.00475	0.01925	1	0.5
72	3	4	2	3	2	0.0051	0.0219	0.667	0.5

## Sheet: Exp4_DepthPitArea
PIT AREA
Treatment (1=together, 2=small wormlions first, 3=large wormlions first)	Small/Large	Mass (g; mean per tray per size category)	Tray no.	Pit area (mm2)	Deep sand (1=yes/0=no)
1	S	9	1	119.702	0
1	S	9	1	149.165	0
1	B	78	1	367.965	1
1	B	78	1
1	S	14	2
1	S	14	2	172.462	0
1	B	82	2	289.725	0
1	B	84	2	388.163	1
1	S	19	3
1	S	19	3	271.723	0
1	B	85	3	660.249	1
1	B	86	3	256.539	0
1	S	26	4	172.188	0
1	S	26	4	176.315	0
1	B	116	4	481.761	1
1	B	116	4	527.866	1
1	S	28	5	174.429	0
1	S	29	5	409.584	1
1	B	121	5	609.104	1
1	B	122	5	241.22	0
1	S	33	6	280.5	0
1	S	34	6	218.111	1
1	B	142	6	697.997	1
1	B	142	6	529.461	1
1	S	35	7	382.975	0
1	S	36	7	280.735	1
1	B	143	7	746.295	1
1	B	146	7
1	S	41	8	240.934	0
1	S	48	8	383.897	0
1	B	166	8	702.784	1
1	B	170	8	431.12	1
1	S	49	9	131.355	0
1	S	50	9	275.658	0
1	B	172	9	670.195	1
1	B	172	9	218.743	0
1	S	61	10	265.316	0
1	S	62	10	422.93	1
1	B	196	10	267.813	1
1	B	197	10
1	S	67	11	363.211	1
1	S	67	11	280.067	0
1	B	199	11	676.943	1
1	B	204	11
1	S	77	12	367.646	1
1	S	77	12	220.215	0
1	B	282	12	402.488	1
1	B	285	12	881.713	1
2	S	10	13
2	S	10	13	110.157	1
2	B	79	13	207.615	0
2	B	79	13	669.776	1
2	S	12	14
2	S	13	14
2	B	81	14	422.575	1
2	B	81	14	172.236	0
2	S	20	15	146.56	1
2	S	21	15
2	B	88	15
2	B	89	15
2	S	23	16
2	S	23	16	90.8593	0
2	B	101	16	468.055	1
2	B	111	16	288.423	0
2	S	30	17
2	S	32	17
2	B	124	17	498.341	1
2	B	124	17	269.642	0
2	S	32	18
2	S	32	18	308.243	1
2	B	133	18	506.095	1
2	B	134	18	203.405	1
2	S	36	19	294.174	0
2	S	37	19	145.281	0
2	B	149	19	654.622	1
2	B	155	19	412.511	0
2	S	39	20
2	S	41	20
2	B	160	20	689.582	1
2	B	160	20	352.083	0
2	S	51	21	337.988	1
2	S	53	21	306.887	1
2	B	175	21	497.132	0
2	B	176	21	664.069	1
2	S	54	22	290.068	0
2	S	57	22	242.287	0
2	B	188	22	597.554	1
2	B	189	22	650.646	1
2	S	68	23	289.996	0
2	S	68	23	315.688	1
2	B	205	23	270.618	1
2	B	208	23
2	S	71	24	212.223	0
2	S	73	24	222.878	1
2	B	246	24	625.98	1
2	B	247	24	400.298	1
3	S	11	25	92.208	0
3	S	11	25	179.864	1
3	B	80	25	649.953	1
3	B	81	25	447.211	1
3	S	13	26
3	S	14	26	101.658	0
3	B	82	26	477.757	1
3	B	82	26	177.335	0
3	S	22	27	227.642	1
3	S	22	27	227.642	0
3	B	95	27	629.575	1
3	B	99	27	239.722	0
3	S	24	28	223.126	0
3	S	26	28	63.5691	0
3	B	112	28	649.58	1
3	B	115	28	658.602	1
3	S	32	29	260.619	0
3	S	32	29	308.55	1
3	B	127	29	673.955	1
3	B	131	29
3	S	32	30	234.761	0
3	S	33	30	213.543	0
3	B	137	30	844.937	1
3	B	139	30	307.958	0
3	S	37	31	332.425	0
3	S	38	31	407.032	1
3	B	155	31	570.595	1
3	B	159	31	535.401	1
3	S	41	32
3	S	41	32	377.558	1
3	B	163	32	579.45	1
3	B	164	32	232.381	0
3	S	53	33	364.078	1
3	S	54	33	317.727	1
3	B	178	33	830.306	1
3	B	182	33	268.711	0
3	S	57	34
3	S	58	34	231.273	0
3	B	195	34	570.739	1
3	B	196	34	562.563	1
3	S	69	35
3	S	70	35	301.85	1
3	B	210	35	387.736	1
3	B	229	35
3	S	74	36	410.181	1
3	S	74	36	469.677	1
3	B	256	36	484.222	1
3	B	272	36
1	S	2	37	81.7467	1
1	S	5	37	27.1743	1
1	B	58	37	629.043	1
1	B	62	37	384.118	0
1	S	8	38	84.375	1
1	S	9	38	158.499	1
1	B	65	38	407.575	1
1	B	67	38
1	S	11	39
1	S	12	39	68.3344	1
1	B	81	39	432.535	1
1	B	82	39	560.539	1
1	S	12	40
1	S	16	40	156.762	0
1	B	85	40	605.473	1
1	B	95	40	397.867	0
1	S	19	41
1	S	22	41	192.529	1
1	B	96	41	683.966	1
1	B	101	41	342.93	1
1	S	29	42	252.985	0
1	S	29	42	150.162	0
1	B	105	42	469.112	1
1	B	112	42	764.787	1
1	S	29	43	191.798	1
1	S	31	43	198.229	1
1	B	114	43	616.3	1
1	B	125	43	363.99	1
1	S	34	44
1	S	35	44	290.729	0
1	B	128	44	725.832	1
1	B	133	44	269.558	0
1	S	40	45	298.736	1
1	S	41	45	192.995	0
1	B	150	45	973.365	1
1	B	153	45	248.738	0
1	S	42	46	387.224	1
1	S	46	46	161.532	0
1	B	156	46	759.716	1
1	B	180	46	450.337	0
1	S	47	47	336.649	1
1	S	47	47	113.141	1
1	B	187	47	655.861	1
1	B	190	47	377.158	1
1	S	50	48	265.279	0
1	S	53	48	338.659	0
1	B	211	48	772.664	1
1	B	230	48	649.023	1
2	S	3	49	101.775	1
2	S	5	49
2	B	60	49
2	B	61	49
2	S	7	50	110.12	1
2	S	9	50	86.8474	0
2	B	63	50	369.043	1
2	B	67	50	210.726	0
2	S	11	51	89.5306	1
2	S	11	51	167.48	1
2	B	72	51	500.211	1
2	B	81	51	438.865	1
2	S	12	52
2	S	13	52	92.448	0
2	B	89	52	545.613	1
2	B	94	52	381.687	0
2	S	17	53
2	S	22	53	235.149	1
2	B	96	53	755.807	1
2	B	101	53	351.833	1
2	S	28	54
2	S	29	54	153.272	1
2	B	103	54	664.567	1
2	B	110	54	627.978	1
2	S	30	55	237.149	0
2	S	31	55	274.722	0
2	B	117	55	696.702	1
2	B	121	55	342.818	0
2	S	32	56	139.921	0
2	S	38	56	186.829	0
2	B	126	56	659.062	1
2	B	134	56	391.676	0
2	S	40	57	221.209	0
2	S	41	57	168.334	1
2	B	149	57	624.538	1
2	B	152	57	503.355	1
2	S	42	58	340.884	0
2	S	44	58	670.752	0
2	B	162	58	536.896	1
2	B	176	58	367.009	0
2	S	46	59	332.493	1
2	S	47	59	69.7711	0
2	B	185	59	499.596	1
2	B	195	59	345.947	0
2	S	49	60	365.107	1
2	S	50	60	184.131	0
2	B	207	60	1264.58	1
2	B	213	60	399.92	0
3	S	4	61	135.605	1
3	S	5	61	148.745	1
3	B	61	61	476.946	1
3	B	61	61	287.717	1
3	S	8	62	157.868	1
3	S	10	62	77.3766	0
3	B	65	62	511.173	1
3	B	67	62	273.567	0
3	S	10	63
3	S	12	63	118.975	0
3	B	71	63	732.742	1
3	B	83	63	247.798	0
3	S	12	64
3	S	13	64
3	B	89	64	505.988	1
3	B	90	64	356.249	0
3	S	20	65	194.54	0
3	S	23	65	289.911	1
3	B	97	65	405.261	1
3	B	102	65	589.348	1
3	S	28	66	304.162	0
3	S	29	66	381.831	0
3	B	102	66	883.495	1
3	B	113	66	382.823	0
3	S	31	67
3	S	31	67
3	B	117	67	227.51	1
3	B	118	67	296.673	0
3	S	34	68	206.739	1
3	S	38	68	379.459	0
3	B	129	68	794.584	1
3	B	140	68	273.596	0
3	S	40	69	191.396	0
3	S	42	69	114.152	0
3	B	143	69	576.083	1
3	B	154	69	1413.01	1
3	S	42	70	261.622	1
3	S	43	70	232.506	0
3	B	173	70	918.158	1
3	B	175	70	416.643	0
3	S	47	71	351.55	0
3	S	48	71	272.841	0
3	B	189	71	748.725	1
3	B	196	71	559.806	1
3	S	49	72	389.615	1
3	S	53	72	208.923	0
3	B	204	72	710.131	1
3	B	234	72	798.373	1

## Sheet: Exp5_LimitedSpace
Pair ID	Mass (g)	Size category (1=large,0=small)	Order (1=first alone,2=first together)	Treatment (2=together,1=alone)	Pit area (mm2)	Include (1=yes,0=no)
1	0.0006	0	1	1	217.94	1
1	0.0093	1	1	1	480.505	1
1	0.0006	0	1	2	152.756	1
1	0.0093	1	1	2	577.085	1
2	0.0009	0	2	1		0
2	0.0095	1	2	1	480.363	0
2	0.0009	0	2	2		0
2	0.0095	1	2	2	446.431	0
3	0.001	0	1	1	134.832	1
3	0.0098	1	1	1	278.982	1
3	0.001	0	1	2	108.425	1
3	0.0098	1	1	2	557.553	1
4	0.0011	0	2	1	128.132	1
4	0.0101	1	2	1	356.036	1
4	0.0011	0	2	2	61.9129	1
4	0.0101	1	2	2	309.916	1
5	0.0012	0	1	1	111.142	1
5	0.0102	1	1	1	591.604	1
5	0.0012	0	1	2	128.847	1
5	0.0102	1	1	2	511.989	1
6	0.0012	0	2	1	230.084	1
6	0.0104	1	2	1	418.927	1
6	0.0012	0	2	2	89.8082	1
6	0.0104	1	2	2	590.762	1
7	0.0013	0	1	1	241.659	1
7	0.0105	1	1	1	677.121	1
7	0.0013	0	1	2	128.418	1
7	0.0105	1	1	2	553.57	1
8	0.0014	0	2	1	95.454	1
8	0.0105	1	2	1	624.781	1
8	0.0014	0	2	2	75.5767	1
8	0.0105	1	2	2	547.864	1
9	0.0015	0	1	1	109.06	1
9	0.0107	1	1	1	446.685	1
9	0.0015	0	1	2	92.8376	1
9	0.0107	1	1	2	328.581	1
10	0.0022	0	2	1	182.305	1
10	0.0111	1	2	1	501.163	1
10	0.0022	0	2	2	380.036	1
10	0.0111	1	2	2	312.241	1
11	0.0022	0	1	1	261.457	1
11	0.0115	1	1	1	533.026	1
11	0.0022	0	1	2	153.071	1
11	0.0115	1	1	2	472.058	1
12	0.0022	0	2	1	220.071	1
12	0.0116	1	2	1	342.177	1
12	0.0022	0	2	2	202.367	1
12	0.0116	1	2	2	286.926	1
13	0.0023	0	1	1		0
13	0.0123	1	1	1	524.323	0
13	0.0023	0	1	2		0
13	0.0123	1	1	2	377.137	0
14	0.0025	0	2	1	241.261	0
14	0.0123	1	2	1	371.021	0
14	0.0025	0	2	2		0
14	0.0123	1	2	2	725.942	0
15	0.0025	0	1	1	230.017	1
15	0.0124	1	1	1	527.352	1
15	0.0025	0	1	2	108.688	1
15	0.0124	1	1	2	737.418	1
16	0.0026	0	2	1	173.839	1
16	0.0129	1	2	1	739.768	1
16	0.0026	0	2	2	301.068	1
16	0.0129	1	2	2	732.963	1
17	0.0026	0	1	1	505.492	1
17	0.013	1	1	1	566.495	1
17	0.0026	0	1	2	193.413	1
17	0.013	1	1	2	446.907	1
18	0.0027	0	2	1	140.268	0
18	0.0135	1	2	1	752.048	0
18	0.0027	0	2	2		0
18	0.0135	1	2	2	560.046	0
19	0.0028	0	1	1	400.38	0
19	0.0141	1	1	1		0
19	0.0028	0	1	2	326.854	0
19	0.0141	1	1	2		0
20	0.003	0	2	1		0
20	0.0142	1	2	1	790.948	0
20	0.003	0	2	2		0
20	0.0142	1	2	2	581.237	0
21	0.003	0	1	1	238.295	1
21	0.0145	1	1	1	202.092	1
21	0.003	0	1	2	237.752	1
21	0.0145	1	1	2	388.401	1
22	0.0031	0	2	1		0
22	0.0147	1	2	1	741.481	0
22	0.0031	0	2	2		0
22	0.0147	1	2	2	513.363	0
23	0.0032	0	1	1	248.769	0
23	0.0148	1	1	1		0
23	0.0032	0	1	2	158.441	0
23	0.0148	1	1	2		0
24	0.0032	0	2	1	166.963	1
24	0.0151	1	2	1	556.152	1
24	0.0032	0	2	2	232.445	1
24	0.0151	1	2	2	769.119	1
25	0.0033	0	1	1	191.578	0
25	0.0152	1	1	1	732.794	0
25	0.0033	0	1	2		0
25	0.0152	1	1	2	601.664	0
26	0.0033	0	2	1	331.805	1
26	0.0154	1	2	1	417.489	1
26	0.0033	0	2	2	297.13	1
26	0.0154	1	2	2	418.265	1
27	0.0034	0	1	1		0
27	0.0157	1	1	1	1116.69	0
27	0.0034	0	1	2		0
27	0.0157	1	1	2	423.288	0
28	0.0036	0	2	1	268.72	1
28	0.0157	1	2	1	446.009	1
28	0.0036	0	2	2	248.92	1
28	0.0157	1	2	2	753.935	1
29	0.0036	0	1	1	411.462	1
29	0.0157	1	1	1	871.18	1
29	0.0036	0	1	2	136.987	1
29	0.0157	1	1	2	821.391	1
30	0.0037	0	2	1	226.846	1
30	0.0161	1	2	1	800.619	1
30	0.0037	0	2	2	211.943	1
30	0.0161	1	2	2	623.377	1
31	0.0041	0	1	1	491.144	1
31	0.0161	1	1	1	606.97	1
31	0.0041	0	1	2	203.839	1
31	0.0161	1	1	2	535.345	1
32	0.0044	0	2	1	583.582	1
32	0.0167	1	2	1	401.401	1
32	0.0044	0	2	2	177.218	1
32	0.0167	1	2	2	321.549	1
33	0.0045	0	1	1	320.853	1
33	0.017	1	1	1	612.278	1
33	0.0045	0	1	2	199.397	1
33	0.017	1	1	2	678.937	1
34	0.0045	0	2	1	285.467	1
34	0.017	1	2	1	515.297	1
34	0.0045	0	2	2	238.533	1
34	0.017	1	2	2	661.045	1
35	0.0045	0	1	1	499.623	1
35	0.0179	1	1	1	713.713	1
35	0.0045	0	1	2	298.495	1
35	0.0179	1	1	2	568.194	1
36	0.0046	0	2	1	185.478	1
36	0.0188	1	2	1	523.613	1
36	0.0046	0	2	2	162.898	1
36	0.0188	1	2	2	422.964	1
37	0.0046	0	1	1	245.454	1
37	0.02	1	1	1	512.25	1
37	0.0046	0	1	2	281.782	1
37	0.02	1	1	2	562.075	1
38	0.0089	0	2	1	343.487	1
38	0.0202	1	2	1	697.389	1
38	0.0089	0	2	2	331.729	1
38	0.0202	1	2	2	237.656	1
39	0.0048	0	1	1	426.788	1
39	0.0221	1	1	1	861.942	1
39	0.0048	0	1	2	304.141	1
39	0.0221	1	1	2	476.052	1
40	0.005	0	2	1	66.0824	1
40	0.0227	1	2	1	510.273	1
40	0.005	0	2	2	140.149	1
40	0.0227	1	2	2	291.498	1
41	0.0056	0	1	1	287.661	1
41	0.0227	1	1	1	561.846	1
41	0.0056	0	1	2	202.109	1
41	0.0227	1	1	2	640.248	1
42	0.0062	0	2	1	233.41	1
42	0.023	1	2	1	599.113	1
42	0.0062	0	2	2	168.258	1
42	0.023	1	2	2	476.893	1
43	0.0063	0	1	1	422.423	1
43	0.0232	1	1	1	609.755	1
43	0.0063	0	1	2	468.887	1
43	0.0232	1	1	2	376.35	1
44	0.0065	0	2	1		0
44	0.0236	1	2	1		0
44	0.0065	0	2	2		0
44	0.0236	1	2	2		0
45	0.0068	0	1	1	549.145	1
45	0.0236	1	1	1	870.818	1
45	0.0068	0	1	2	195.52	1
45	0.0236	1	1	2	653.334	1
46	0.0073	0	2	1	370.477	1
46	0.024	1	2	1		0
46	0.0073	0	2	2	167.868	1
46	0.024	1	2	2	211.122	0
47	0.0075	0	1	1	640.595	0
47	0.0243	1	1	1	570.927	0
47	0.0075	0	1	2	555.459	0
47	0.0243	1	1	2		0
48	0.0076	0	2	1	584.929	1
48	0.025	1	2	1	405.568	1
48	0.0076	0	2	2	523.77	1
48	0.025	1	2	2	687.119	1
49	0.0077	0	1	1	847.277	1
49	0.0252	1	1	1	536.535	1
49	0.0077	0	1	2	307.767	1
49	0.0252	1	1	2	578.689	1
50	0.0087	0	2	1	564.315	1
50	0.0319	1	2	1	322.584	1
50	0.0087	0	2	2	401.238	1
50	0.0319	1	2	2	302.36	1

[truncated: 1 more sheets: Exp6_Cannibalism]
